# Supplementary material for: Constructing a “periodic table” of bacteria to map diversity in trait space
Source: ISME J. 2026 Jan 1;20(1):wraf289. doi: 10.1093/ismejo/wraf289 (PMC12815261; doi:10.1093/ismejo/wraf289)
Supplement: wraf289_Supplemental_Files [file wraf289_supplemental_files.zip]

Archive with 2 entries (2 files):
- 2025_SupplementaryInformation_wraf289.pdf
- SupplementaryTable1.tsv.zip
